# Supplementary material for: The Length of Lactation and Model of Weaning Modulate Key Regulatory Nodes of Murine Mammary Gland Involution
Source: Int J Mol Sci. 2025 Oct 29;26(21):10501. doi: 10.3390/ijms262110501 (PMC12607435; doi:10.3390/ijms262110501)
Supplement: Supplementary file 1 [file ijms-26-10501-s001.zip]

Archive with 1 entries (1 files):
- ijms-3867934-supplementary.pdf
